# Supplementary material for: Dominant egg surface bacteria of Holotrichia oblita (Coleoptera: Scarabaeidae) inhibit the multiplication of Bacillus thuringiensis and Beauveria bassiana
Source: Sci Rep. 2021 May 4;11:9499. doi: 10.1038/s41598-021-89009-6 (PMC8096819; doi:10.1038/s41598-021-89009-6)
Supplement: Supplementary file 2 — Supplementary Tables. [file 41598_2021_89009_MOESM2_ESM.xls]

## Sheet: Table S1
Supplementary Table S1. Reads and OTU statistics data of 16S rRNA sequencing.
Sample	SampleID	Raw Reads	Raw Tags	Effective Tags	Base (nt)	Q20	Q30	Average Length (bp)
B: bulk soil	B1	170914	127290	118257	49298078	97.4	94.65	416.87
	B2	157010	117024	108189	45066714	97.35	94.61	416.56
	B3	156121	115843	107460	44857702	97.43	94.74	417.44
	B4	157530	115982	107563	44889664	97.36	94.61	417.33
	B5	180537	134933	125720	52343178	97.39	94.66	416.35
	B6	169456	127402	118809	49456144	97.4	94.68	416.27
	B7	165105	123818	115366	48022647	97.38	94.64	416.26
C: soil egg case	C1	157498	117946	109057	45374139	97.35	94.55	416.06
	C2	146175	109417	102265	42498721	97.39	94.61	415.57
	C3	73670	54895	50836	21170172	97.36	94.49	416.44
	C4	153768	115263	107132	44521065	97.34	94.51	415.57
	C5	146629	110707	103148	42840102	97.41	94.62	415.33
	C6	141221	104562	96275	40010877	97.31	94.44	415.59
	C7	105763	79190	73360	30492932	97.32	94.51	415.66
E: egg surface	E1	105348	76932	71365	29885791	97.62	95.17	418.77
	E3	62996	47196	44600	18203540	97.53	94.99	408.15
	E4	122195	88166	81911	33420609	97.64	95.27	408.01
	E5	120089	89056	82474	34050720	97.61	95.17	412.87
	E6	111481	81205	72892	29795461	97.56	95.1	408.76
	E7	145318	105933	98105	41486298	97.63	95.18	422.88

## Sheet: Table S2
Supplementary Table S2. Confrontation culture analysis and 16S rRNA sequence identification of 28 cultivable isolates from soil and egg samples of H. oblita.
Strains	Sample	Bt a	Bb a	Phylum	Class	Order	Family	Genus
L05	C	+	+++	Proteobacteria	Betaproteobacteria	Burkholderiales	Alcaligenaceae	Alcaligenes
LD02	E	+	+++	Proteobacteria	Betaproteobacteria	Burkholderiales	Alcaligenaceae	Alcaligenes
T10	B	+	+++	Proteobacteria	Betaproteobacteria	Burkholderiales	Alcaligenaceae	Alcaligenes
T101	B	+	+++	Proteobacteria	Betaproteobacteria	Burkholderiales	Alcaligenaceae	Alcaligenes
T16	B	+	+++	Proteobacteria	Betaproteobacteria	Burkholderiales	Alcaligenaceae	Alcaligenes
T161	B	+	+++	Proteobacteria	Betaproteobacteria	Burkholderiales	Alcaligenaceae	Alcaligenes
T164	B	+	+++	Proteobacteria	Betaproteobacteria	Burkholderiales	Alcaligenaceae	Alcaligenes
LD01	E	+++	+	Proteobacteria	Gammaproteobacteria	Pseudomonadales	Pseudomonadaceae	Pseudomonas
LD9	E	+++	+	Proteobacteria	Gammaproteobacteria	Pseudomonadales	Pseudomonadaceae	Pseudomonas
T03	B	+++	+	Proteobacteria	Gammaproteobacteria	Pseudomonadales	Pseudomonadaceae	Pseudomonas
T162	B	+++	+	Proteobacteria	Gammaproteobacteria	Pseudomonadales	Pseudomonadaceae	Pseudomonas
L01	C	-	-	Proteobacteria	Gammaproteobacteria	Enterobacteriales	Enterobacteriaceae	Citrobacter
L04	C	-	-	Proteobacteria	Gammaproteobacteria	Enterobacteriales	Enterobacteriaceae	Klebsiella
L07	C	-	-	Proteobacteria	Gammaproteobacteria	Enterobacteriales	Enterobacteriaceae	Citrobacter
L10	C	-	-	Proteobacteria	Gammaproteobacteria	Enterobacteriales	Enterobacteriaceae	Klebsiella
T011	B	-	-	Proteobacteria	Gammaproteobacteria	Enterobacteriales	Enterobacteriaceae	Citrobacter
T017	B	-	-	Proteobacteria	Gammaproteobacteria	Enterobacteriales	Enterobacteriaceae	Citrobacter
T05	B	-	-	Proteobacteria	Gammaproteobacteria	Enterobacteriales	Enterobacteriaceae	Klebsiella
T08	B	-	-	Proteobacteria	Gammaproteobacteria	Enterobacteriales	Enterobacteriaceae	Serratia
T09	B	-	-	Proteobacteria	Gammaproteobacteria	Enterobacteriales	Enterobacteriaceae	Enterobacte
T13	B	-	-	Proteobacteria	Gammaproteobacteria	Enterobacteriales	Enterobacteriaceae	Citrobacter
T15	B	-	-	Proteobacteria	Gammaproteobacteria	Enterobacteriales	Enterobacteriaceae	Citrobacter
T151	B	-	-	Proteobacteria	Gammaproteobacteria	Enterobacteriales	Enterobacteriaceae	Citrobacter
L051	C	-	-	Firmicutes	Bacilli	Bacillales	Bacillaceae	Bacillus
L09	C	-	-	Firmicutes	Bacilli	Bacillales	Bacillaceae	Bacillus
T02	B	-	-	Firmicutes	Bacilli	Bacillales	Bacillaceae	Bacillus
T031	B	-	-	Firmicutes	Bacilli	Bacillales	Bacillaceae	Bacillus
T06	B	-	-	Firmicutes	Bacilli	Bacillales	Bacillaceae	Bacillus
a: antimicrobial activity against Bt or Bb strain. “+++” represents strong antimicrobial activity, “+” represents weak antimicrobial activity, and “-” represents no antimicrobial activity.

## Sheet: Table S3
Supplementary Table S3. Genome features of four Pseudomonas strains.
Strain	LD01	LD9	T03	T162
Total size (bp)	6350245	6336743	6335234	6336774
Contig number	165	124	121	121
N50 (bp)	372523	371960	350789	343336
GC%	66.53	66.53	66.53	66.53
Coding sequences (CDS)	5885	5857	5850	5859
tRNAs	71	72	71	71
Genome Accession	JAGFLW000000000	JAGFLX000000000	JAGFLV000000000	JAGFLU000000000

## Sheet: Table S4
Supplementary Table S4. Strains used in whole-genome-based phylogenetic analysis.
Strain	Genome Accession	Species
LD01	JAGFLW000000000	Pseudomonas
LD9	JAGFLX000000000	Pseudomonas
T03	JAGFLV000000000	Pseudomonas
T162	JAGFLU000000000	Pseudomonas
DSM50071	GCA_001045685.1	Pseudomonas aeruginosa
268	GCA_003641125.1	Pseudomonas aeruginosa
97	GCA_002411865.3	Pseudomonas aeruginosa
AA2	GCA_012935295.1	Pseudomonas aeruginosa
AES1M	GCA_004355125.1	Pseudomonas aeruginosa
AG1	GCA_009662315.1	Pseudomonas aeruginosa
AR_0111	GCA_003571805.1	Pseudomonas aeruginosa
AZPAE15042	GCA_006971785.1	Pseudomonas aeruginosa
B17932	GCA_003952325.1	Pseudomonas aeruginosa
C7-25	GCA_902703215.1	Pseudomonas aeruginosa
CCBH4851	GCA_000763245.3	Pseudomonas aeruginosa
BG1	GCA_008807415.1	Pseudomonas denitrificans
DLHK	GCA_000287395.1	Pseudomonas mendocina
NK-01	GCA_000204295.1	Pseudomonas mendocina
S13.2	GCA_000725105.2	Pseudomonas mendocina
S5.2	GCA_000733715.2	Pseudomonas mendocina
VN230	GCA_007049815.1	Pseudomonas mendocina
VN231	GCA_007049785.1	Pseudomonas mendocina
ymp	GCA_000016565.1	Pseudomonas mendocina
CCOS865	GCA_900536025.1	Pseudomonas reidholzensis
HD73	GCA_000338755.1	Bacillus thuringiensis

## Sheet: Table S5
Supplementary Table S5. Secondary metabolite analysis of four Pseudomonas strains.
Type	T162	T03	LD9	LD01
bacteriocin	2	1	2	2
CDPS	1	1	1	1
hserlactone	2	2	2	2
NAGGN	1	1	1	1
NRPS	5	4	5	4
NRPS-like	1	1	2	1
NRPS-like,betalactone	1	1	1	1
phenazine	1	1	1	2
phenazine,NRPS	1	0	1	0
phenazine,bacteriocin	0	1	0	0
thiopeptide	1	1	1	1
Total	16	14	17	15

## Sheet: Table S6
Supplementary Table S6. T-test analysis of relatvie abundance of microbes from B (bulk soil), C (soil egg case) and E (egg surface) samples at genus level (p < 0.05).
Taxa	Group_A	Group_B	Avergae (A)	Variance(A)	Standard Error (A)	Avergae (B)	Variance (B)	Standard Error (B)	P value	Q value
Hyphomicrobium	B	C	0.000626571	2.4776e-08	5.9493e-05	0.00112143	1.27816e-08	4.27311e-05	2.02685e-05	0.00186471
Solirubrobacter	B	C	0.00265443	1.0399e-07	0.000121884	0.00624829	2.66477e-06	0.000616994	9.69143e-05	0.00285183
Nitrospira	B	C	0.00968957	3.98887e-06	0.000754876	0.00517786	4.02117e-07	0.000239678	9.96768e-05	0.00285183
Micromonospora	B	C	0.000597429	1.41473e-08	4.4956e-05	0.00147357	1.60525e-07	0.000151434	0.000126497	0.00285183
Arenimonas	B	C	0.001151	1.7301e-08	4.97149e-05	0.000815143	9.57781e-09	3.699e-05	0.000154991	0.00285183
Ilumatobacter	B	C	0.00248543	1.29828e-07	0.000136187	0.00454714	1.0245e-06	0.000382566	0.000271972	0.00333856
Mycobacterium	B	C	0.00262514	1.61676e-07	0.000151976	0.004654	9.64868e-07	0.000371266	0.000281036	0.00333856
Nocardioides	B	C	0.00287757	2.18509e-07	0.000176679	0.00559614	1.92306e-06	0.00052414	0.000356798	0.00333856
Gaiella	B	C	0.00830743	1.08147e-06	0.000393059	0.0197991	3.74671e-05	0.00231353	0.000367805	0.00333856
Chitinophaga	B	C	0.00527014	2.80562e-06	0.00063309	0.00211386	1.39326e-07	0.000141081	0.000387489	0.00333856
Arthrobacter	B	C	0.0149611	4.17873e-06	0.000772633	0.0264934	3.54211e-05	0.00224948	0.000399176	0.00333856
Pseudomonas	B	C	0.00622129	4.93433e-06	0.000839585	0.00212414	1.87006e-07	0.000163448	0.000440954	0.00338065
Pontibacter	B	C	0.00159557	8.52893e-08	0.000110382	0.00247886	1.79788e-07	0.000160262	0.000678968	0.004805
Acinetobacter	B	C	0.0119156	2.31245e-05	0.00181755	0.004245	6.29171e-07	0.000299803	0.00131338	0.00863079
Terrimonas	B	C	0.00516129	3.49627e-07	0.000223488	0.00367386	6.58135e-07	0.000306626	0.00203446	0.0122327
Knoellia	B	C	0.000762571	7.3365e-08	0.000102375	0.00157286	2.29503e-07	0.000181069	0.00212743	0.0122327
Microvirga	B	C	0.00365714	2.19255e-07	0.000176981	0.00571086	1.85141e-06	0.000514284	0.00264269	0.0143016
Lysobacter	B	C	0.0306816	0.000166925	0.00488328	0.0126404	3.02747e-06	0.000657644	0.00325773	0.0166506
Emticicia	B	C	0.000138286	1.6759e-09	1.5473e-05	7.64286e-05	4.33952e-10	7.87358e-06	0.00390247	0.0186685
Nocardia	B	C	0.00201757	8.19855e-07	0.000342231	0.000728143	1.07994e-07	0.000124209	0.00405837	0.0186685
Pseudoxanthomonas	B	C	0.00398371	3.72473e-06	0.000729455	0.00141014	8.08238e-08	0.000107454	0.00445999	0.019539
Cellvibrio	B	C	0.000639714	6.50366e-08	9.63895e-05	0.00191843	9.01586e-07	0.000358884	0.00488478	0.0204273
Promicromonospora	B	C	0.00128543	4.43989e-07	0.000251847	0.00243314	3.93939e-07	0.000237228	0.00614128	0.0243785
Empedobacter	B	C	0.000274571	1.91066e-08	5.22448e-05	9.11429e-05	2.54181e-09	1.90556e-05	0.00635962	0.0243785
Kribbella	B	C	0.00153857	2.32686e-07	0.000182321	0.00396714	3.83758e-06	0.000740423	0.00785025	0.0278267
Subdivision3_genera_incertae_sedis	B	C	0.00435257	7.00224e-07	0.000316278	0.00544914	1.3011e-07	0.000136335	0.00786406	0.0278267
Agromyces	B	C	0.00098	9.73907e-08	0.000117953	0.00178986	3.72792e-07	0.000230773	0.00877598	0.0299033
Nonomuraea	B	C	0.000543857	4.10661e-08	7.65937e-05	0.000918429	6.26246e-08	9.45853e-05	0.00958036	0.0307931
Phenylobacterium	B	C	0.00507357	5.28991e-07	0.0002749	0.00372486	8.21526e-07	0.00034258	0.00970652	0.0307931
Flavobacterium	B	C	0.006117	1.7076e-05	0.00156187	0.001463	2.52409e-07	0.000189891	0.0119654	0.036694
Taibaiella	B	C	0.00172029	6.66775e-07	0.000308632	0.000715571	1.87984e-07	0.000163874	0.0139541	0.0408202
Sphingopyxis	B	C	0.00136971	2.87403e-07	0.000202627	0.000752571	3.72036e-08	7.29027e-05	0.0141983	0.0408202
Gp7	B	C	0.00936629	4.78475e-06	0.000826762	0.0123979	3.46449e-06	0.000703511	0.0162657	0.0453468
Povalibacter	B	C	0.00152143	1.0982e-07	0.000125254	0.002146	3.20418e-07	0.000213948	0.0269447	0.0729092
Gemmatimonas	B	C	0.00638743	1.50578e-06	0.000463801	0.008011	1.52421e-06	0.000466631	0.0296158	0.0747571
Labilithrix	B	C	0.00144757	1.13502e-07	0.000127337	0.00102343	9.42596e-08	0.000116042	0.0299318	0.0747571
Fluviicola	B	C	0.001329	1.58595e-06	0.000475987	0.000156286	5.47357e-09	2.79632e-05	0.0300654	0.0747571
Desulfovibrio	B	C	0.000142286	2.73249e-08	6.24785e-05	0	0	0	0.0418778	0.101388
Aridibacter	B	C	0.002626	2.23854e-07	0.000178827	0.00211314	1.59116e-07	0.000150767	0.0487784	0.115067
Clostridium_IV	B	E	7.28571e-06	9.55714e-11	3.695e-06	0.00325167	1.4255e-06	0.000487426	1.65619e-05	3.31238e-05
Sphingobium	B	E	0.000252857	3.53548e-09	2.24737e-05	0.00281317	9.75489e-07	0.000403214	2.60092e-05	4.97389e-05
Desulfovibrio	B	E	0.000142286	2.73249e-08	6.24785e-05	0.0241403	8.75448e-05	0.00381979	2.81347e-05	5.17678e-05
Sebaldella	B	E	0.000130429	3.0106e-08	6.55809e-05	0.0385333	0.000316561	0.00726362	0.000127606	0.000209638
Delftia	B	E	0.000232857	3.01514e-09	2.07541e-05	0.00353467	3.07157e-06	0.000715491	0.000390207	0.000588509
Acinetobacter	B	E	0.0119156	2.31245e-05	0.00181755	0.0763865	0.00115406	0.0138688	0.000402643	0.00059747
Emticicia	B	E	0.000138286	1.6759e-09	1.5473e-05	0.00199783	1.19246e-06	0.000445806	0.000849264	0.00116615
Dysgonomonas	B	E	0.00760414	0.000106246	0.00389589	0.119991	0.00573727	0.0309227	0.00242384	0.00323179
Empedobacter	B	E	0.000274571	1.91066e-08	5.22448e-05	0.001439	7.03442e-07	0.000342404	0.00387121	0.00494655
Brevundimonas	B	E	0.00187	2.09999e-07	0.000173205	0.00821983	2.31431e-05	0.00196397	0.00497056	0.00626427
Clostridium_XlVa	B	E	7.6e-05	2.54793e-08	6.03316e-05	0.00986233	8.46664e-05	0.00375647	0.0162269	0.019905
Enterococcus	B	E	0.000389429	3.20506e-07	0.000213978	0.00425383	1.56499e-05	0.00161503	0.0259173	0.0309661
Comamonas	B	E	0.000380143	2.23685e-07	0.00017876	0.0012505	6.17108e-07	0.000320705	0.0313537	0.0365626
Pseudomonas	B	E	0.00622129	4.93433e-06	0.000839585	0.0117902	3.03543e-05	0.00224923	0.0313962	0.0365626
Actinophytocola	B	E	0.000480714	1.00652e-07	0.000119912	0	0	0	0.00357782	0.00463605
Nonomuraea	B	E	0.000543857	4.10661e-08	7.65937e-05	0	0	0	4.24081e-05	7.36141e-05
Cellvibrio	B	E	0.000639714	6.50366e-08	9.63895e-05	7.2e-05	3.1104e-08	7.2e-05	0.000788693	0.00109939
Micromonospora	B	E	0.000597429	1.41473e-08	4.4956e-05	0	0	0	9.61448e-08	3.27605e-07
Hyphomicrobium	B	E	0.000626571	2.4776e-08	5.9493e-05	0	0	0	1.01397e-06	2.33213e-06
Sphingopyxis	B	E	0.00136971	2.87403e-07	0.000202627	0.000737667	1.59888e-07	0.000163242	0.0370379	0.0425936
Rhizocola	B	E	0.000716857	1.03124e-07	0.000121375	0	0	0	0.000206125	0.000321415
Knoellia	B	E	0.000762571	7.3365e-08	0.000102375	2.8e-05	4.704e-09	2.8e-05	4.86962e-05	8.29639e-05
Aquicella	B	E	0.000831857	9.33015e-08	0.00011545	0	0	0	3.72041e-05	6.58227e-05
WPS-1_genera_incertae_sedis	B	E	0.000857714	4.14129e-08	7.69164e-05	0	0	0	5.73013e-07	1.3873e-06
Agromyces	B	E	0.00098	9.73907e-08	0.000117953	5.85e-05	1.85175e-08	5.5554e-05	3.4828e-05	6.28269e-05
Gp5	B	E	0.000941714	3.47049e-08	7.0412e-05	0	0	0	9.00181e-08	3.2555e-07
Porphyrobacter	B	E	0.000994571	4.73906e-08	8.22805e-05	1.05e-05	2.871e-10	6.91737e-06	2.89913e-07	8.335e-07
Opitutus	B	E	0.00129686	5.83615e-08	9.13091e-05	0.0001785	1.67287e-08	5.28026e-05	6.54655e-07	1.54431e-06
Arenimonas	B	E	0.001151	1.7301e-08	4.97149e-05	2.16667e-06	2.81667e-11	2.16667e-06	2.79722e-10	4.95545e-09
Pedobacter	B	E	0.00152971	1.76028e-06	0.000501467	0.000278833	2.30994e-08	6.20475e-05	0.043375	0.0492655
Inquilinus	B	E	0.00127986	4.57817e-07	0.000255739	0	0	0	0.000760558	0.00107648
Promicromonospora	B	E	0.00128543	4.43989e-07	0.000251847	0	0	0	0.000655428	0.000942178
Parasegetibacter	B	E	0.00133757	4.3415e-08	7.87536e-05	0	0	0	7.41911e-09	3.79199e-08
Labilithrix	B	E	0.00144757	1.13502e-07	0.000127337	0	0	0	4.72149e-07	1.2066e-06
Povalibacter	B	E	0.00152143	1.0982e-07	0.000125254	2.5e-06	3.75e-11	2.5e-06	2.4584e-07	7.2959e-07
Kribbella	B	E	0.00153857	2.32686e-07	0.000182321	1.6e-05	1.536e-09	1.6e-05	9.83771e-06	2.02885e-05
Pontibacter	B	E	0.00159557	8.52893e-08	0.000110382	0	0	0	4.02488e-08	1.66785e-07
Nocardia	B	E	0.00201757	8.19855e-07	0.000342231	0.000392	3.07292e-08	7.15649e-05	0.00125048	0.00169182
Taibaiella	B	E	0.00172029	6.66775e-07	0.000308632	4e-06	9.6e-11	4e-06	0.000336068	0.000515305
Altererythrobacter	B	E	0.00189857	1.41642e-06	0.000449828	0	0	0	0.00255261	0.00335485
Gp17	B	E	0.00204671	1.05962e-07	0.000123034	1.25e-05	9.375e-10	1.25e-05	1.02408e-08	4.95872e-08
Niastella	B	E	0.00224914	5.88198e-07	0.000289876	0	0	0	1.89973e-05	3.71861e-05
Ilumatobacter	B	E	0.00248543	1.29828e-07	0.000136187	0	0	0	3.46504e-09	1.9046e-08
Mycobacterium	B	E	0.00262514	1.61676e-07	0.000151976	0.000129833	5.80122e-08	9.83295e-05	4.16962e-08	1.66785e-07
Solirubrobacter	B	E	0.00265443	1.0399e-07	0.000121884	5.41667e-05	7.03457e-09	3.42407e-05	8.78482e-10	8.14106e-09
Aridibacter	B	E	0.002626	2.23854e-07	0.000178827	2.16667e-06	2.81667e-11	2.16667e-06	3.4472e-08	1.5102e-07
Nocardioides	B	E	0.00287757	2.18509e-07	0.000176679	0.000108333	5.99147e-09	3.16003e-05	1.94473e-08	8.94578e-08
Spartobacteria_genera_incertae_sedis	B	E	0.00289929	9.88709e-08	0.000118846	0	0	0	1.54904e-10	4.95545e-09
Reyranella	B	E	0.00292371	1.77001e-07	0.000159015	2.05e-05	7.939e-10	1.15029e-05	3.51937e-09	1.9046e-08
Flavitalea	B	E	0.00297886	3.4873e-07	0.000223201	0	0	0	9.20032e-08	3.2555e-07
Massilia	B	E	0.003441	1.68333e-06	0.000490384	0.000264667	1.35153e-07	0.000150085	0.000124956	0.000209018
Aeromicrobium	B	E	0.00353271	6.39764e-07	0.000302316	6.53333e-05	1.05579e-08	4.19481e-05	4.62525e-07	1.2066e-06
Steroidobacter	B	E	0.00351371	7.97415e-07	0.000337515	1.6e-05	1.536e-09	1.6e-05	1.19959e-06	2.69175e-06
Flavisolibacter	B	E	0.00353914	1.68132e-07	0.00015498	1.83333e-06	2.01667e-11	1.83333e-06	3.17392e-10	4.95545e-09
Microvirga	B	E	0.00365714	2.19255e-07	0.000176981	5.45e-05	8.9343e-09	3.85882e-05	1.29357e-09	1.08189e-08
Pseudoxanthomonas	B	E	0.00398371	3.72473e-06	0.000729455	3.43333e-05	5.20067e-09	2.94411e-05	0.000417148	0.000609169
Chryseolinea	B	E	0.00423086	1.25332e-06	0.000423139	0	0	0	1.69419e-06	3.62478e-06
Subdivision3_genera_incertae_sedis	B	E	0.00435257	7.00224e-07	0.000316278	0.000109833	3.90986e-08	8.07244e-05	1.10309e-07	3.62445e-07
Saccharibacteria_genera_incertae_sedis	B	E	0.00585343	1.57048e-05	0.00149784	0.001389	6.60658e-07	0.000331828	0.0208461	0.0252347
Gp10	B	E	0.00462929	1.09436e-06	0.000395396	0	0	0	3.50675e-07	9.77638e-07
Ensifer	B	E	0.00568	1.11099e-06	0.000398387	0.000995167	4.17537e-07	0.000263798	1.31154e-06	2.87289e-06
Phenylobacterium	B	E	0.00507357	5.28991e-07	0.0002749	1.55e-05	5.775e-10	9.81071e-06	3.19278e-09	1.9046e-08
Terrimonas	B	E	0.00516129	3.49627e-07	0.000223488	1.71667e-05	1.76817e-09	1.71667e-05	2.96353e-10	4.95545e-09
Chitinophaga	B	E	0.00527014	2.80562e-06	0.00063309	2.5e-06	3.75e-11	2.5e-06	9.92373e-06	2.02885e-05
Devosia	B	E	0.00537143	3.70796e-07	0.000230154	8.45e-05	7.3147e-09	3.49159e-05	3.23181e-10	4.95545e-09
Adhaeribacter	B	E	0.00530314	1.63339e-05	0.00152755	4e-06	3.88e-11	2.54296e-06	0.00859037	0.0106799
Gemmatimonas	B	E	0.00638743	1.50578e-06	0.000463801	1.2e-05	8.64e-10	1.2e-05	6.79891e-08	2.60625e-07
Nitrososphaera	B	E	0.00675057	2.41184e-06	0.000586983	5.33333e-06	1.70667e-10	5.33333e-06	4.23627e-07	1.14628e-06
Gp3	B	E	0.00702743	8.92825e-07	0.000357136	2.16667e-06	2.81667e-11	2.16667e-06	1.5601e-09	1.10407e-08
Skermanella	B	E	0.00750986	7.04327e-06	0.00100309	5e-06	1.5e-10	5e-06	2.64914e-05	4.97389e-05
Gaiella	B	E	0.00830743	1.08147e-06	0.000393059	5.41667e-05	4.06617e-09	2.60326e-05	7.89637e-10	8.14106e-09
Gp7	B	E	0.00936629	4.78475e-06	0.000826762	8.66667e-06	2.47867e-10	6.42737e-06	4.93536e-07	1.22717e-06
Gp16	B	E	0.00953557	6.42154e-07	0.00030288	2.25e-05	3.0375e-09	2.25e-05	1.02551e-11	9.43465e-10
Nitrospira	B	E	0.00968957	3.98887e-06	0.000754876	2.5e-06	3.75e-11	2.5e-06	1.37726e-07	4.36922e-07
Arthrobacter	B	E	0.0149611	4.17873e-06	0.000772633	0.0002775	2.25835e-07	0.000194008	2.8471e-09	1.87095e-08
Ohtaekwangia	B	E	0.015258	3.50431e-06	0.000707542	1.08333e-05	7.04167e-10	1.08333e-05	5.88541e-10	7.7351e-09
Gp4	B	E	0.016428	1.2202e-05	0.00132028	6.5e-06	5.23e-11	2.9524e-06	1.89621e-07	5.81503e-07
Streptomyces	B	E	0.0183253	6.57552e-05	0.0030649	0.00014	1.93756e-08	5.68266e-05	0.000198641	0.000315086
Lysobacter	B	E	0.0306816	0.000166925	0.00488328	0.0008435	2.56682e-06	0.000654067	0.000163956	0.000264631
Gp6	B	E	0.0447303	3.59513e-05	0.00226625	7.93333e-05	1.71183e-08	5.34139e-05	1.53676e-09	1.10407e-08
Sphingomonas	B	E	0.106269	0.000168701	0.0049092	0.00307683	5.44932e-06	0.000953006	8.84898e-10	8.14106e-09
Clostridium_IV	C	E	0	0	0	0.00325167	1.4255e-06	0.000487426	1.62161e-05	2.98377e-05
Desulfovibrio	C	E	0	0	0	0.0241403	8.75448e-05	0.00381979	2.66205e-05	4.51999e-05
Sphingobium	C	E	0.000260143	5.75181e-09	2.86651e-05	0.00281317	9.75489e-07	0.000403214	2.70217e-05	4.51999e-05
Sebaldella	C	E	5.14286e-06	1.85143e-10	5.14286e-06	0.0385333	0.000316561	0.00726362	0.000124076	0.000196809
Acinetobacter	C	E	0.004245	6.29171e-07	0.000299803	0.0763865	0.00115406	0.0138688	0.000146688	0.000228734
Delftia	C	E	0.000165143	3.95414e-09	2.37672e-05	0.00353467	3.07157e-06	0.000715491	0.000332565	0.000485651
Emticicia	C	E	7.64286e-05	4.33952e-10	7.87358e-06	0.00199783	1.19246e-06	0.000445806	0.00066083	0.000921157
Pseudomonas	C	E	0.00212414	1.87006e-07	0.000163448	0.0117902	3.03543e-05	0.00224923	0.000693516	0.000938286
Empedobacter	C	E	9.11429e-05	2.54181e-09	1.90556e-05	0.001439	7.03442e-07	0.000342404	0.00130925	0.00172073
Dysgonomonas	C	E	1.71429e-06	2.05714e-11	1.71429e-06	0.119991	0.00573727	0.0309227	0.00142835	0.00185082
Comamonas	C	E	3.5e-05	4.31333e-10	7.84978e-06	0.0012505	6.17108e-07	0.000320705	0.0016909	0.00216059
Brevundimonas	C	E	0.00156886	2.28093e-07	0.000180513	0.00821983	2.31431e-05	0.00196397	0.0037268	0.00457154
Flavobacterium	C	E	0.001463	2.52409e-07	0.000189891	0.0152282	0.000128734	0.00463203	0.00800611	0.00969161
Enterococcus	C	E	6.71429e-06	1.83571e-10	5.12099e-06	0.00425383	1.56499e-05	0.00161503	0.0154558	0.0183241
Clostridium_XlVa	C	E	5.14286e-06	1.85143e-10	5.14286e-06	0.00986233	8.46664e-05	0.00375647	0.0156275	0.0183241
Chryseobacterium	C	E	0.000405143	3.21498e-08	6.77704e-05	0.00800617	5.0854e-05	0.0029113	0.0160648	0.0184745
Fluviicola	C	E	0.000156286	5.47357e-09	2.79632e-05	0.000805167	4.65028e-07	0.000278397	0.0285215	0.0319997
Nocardia	C	E	0.000728143	1.07994e-07	0.000124209	0.000392	3.07292e-08	7.15649e-05	0.0468522	0.0519325
Pedobacter	C	E	0.000667	1.83643e-08	5.12199e-05	0.000278833	2.30994e-08	6.20475e-05	0.000493919	0.000699085
Aquicella	C	E	0.000663429	3.34913e-08	6.91699e-05	0	0	0	2.54554e-06	5.57595e-06
Taibaiella	C	E	0.000715571	1.87984e-07	0.000163874	4e-06	9.6e-11	4e-06	0.00210997	0.00265914
Gp5	C	E	0.000734286	5.00709e-08	8.45753e-05	0	0	0	6.63946e-06	1.29964e-05
Arenimonas	C	E	0.000815143	9.57781e-09	3.699e-05	2.16667e-06	2.81667e-11	2.16667e-06	4.82266e-10	9.72979e-09
WPS-1_genera_incertae_sedis	C	E	0.000860571	1.53475e-07	0.000148071	0	0	0	0.000235185	0.000360618
Rhizocola	C	E	0.000886571	1.68165e-07	0.000154995	0	0	0	0.000267749	0.000403818
Nonomuraea	C	E	0.000918429	6.26246e-08	9.45853e-05	0	0	0	2.2576e-06	5.18355e-06
Inquilinus	C	E	0.000925429	9.86833e-08	0.000118733	0	0	0	1.82223e-05	3.28717e-05
Porphyrobacter	C	E	0.000960714	2.84159e-08	6.37135e-05	1.05e-05	2.871e-10	6.91737e-06	3.03605e-08	1.64304e-07
Labilithrix	C	E	0.00102343	9.42596e-08	0.000116042	0	0	0	5.71686e-06	1.14337e-05
Hyphomicrobium	C	E	0.00112143	1.27816e-08	4.27311e-05	0	0	0	7.03943e-11	3.23814e-09
Opitutus	C	E	0.00130657	8.09823e-08	0.000107559	0.0001785	1.67287e-08	5.28026e-05	2.31006e-06	5.18355e-06
Parasegetibacter	C	E	0.001135	4.61693e-08	8.12134e-05	0	0	0	5.71349e-08	2.76653e-07
Pseudoxanthomonas	C	E	0.00141014	8.08238e-08	0.000107454	3.43333e-05	5.20067e-09	2.94411e-05	1.8413e-07	7.05832e-07
Micromonospora	C	E	0.00147357	1.60525e-07	0.000151434	0	0	0	2.211e-06	5.18355e-06
Knoellia	C	E	0.00157286	2.29503e-07	0.000181069	2.8e-05	4.704e-09	2.8e-05	8.48654e-06	1.59339e-05
Actinophytocola	C	E	0.00157471	1.80548e-06	0.000507864	0	0	0	0.0157348	0.0183241
Niastella	C	E	0.00163857	5.97586e-08	9.23956e-05	0	0	0	4.69674e-09	5.24466e-08
Agromyces	C	E	0.00178986	3.72792e-07	0.000230773	5.85e-05	1.85175e-08	5.5554e-05	3.10432e-05	5.09996e-05
Altererythrobacter	C	E	0.00178171	4.58575e-07	0.00025595	0	0	0	5.05715e-05	8.16241e-05
Cellvibrio	C	E	0.00191843	9.01586e-07	0.000358884	7.2e-05	3.1104e-08	7.2e-05	0.000686952	0.000938286
Gp17	C	E	0.00204914	1.77527e-07	0.000159251	1.25e-05	9.375e-10	1.25e-05	1.4588e-07	6.10042e-07
Aridibacter	C	E	0.00211314	1.59116e-07	0.000150767	2.16667e-06	2.81667e-11	2.16667e-06	5.60869e-08	2.76653e-07
Chitinophaga	C	E	0.00211386	1.39326e-07	0.000141081	2.5e-06	3.75e-11	2.5e-06	2.80615e-08	1.61354e-07
Povalibacter	C	E	0.002146	3.20418e-07	0.000213948	2.5e-06	3.75e-11	2.5e-06	1.662e-06	4.13253e-06
Promicromonospora	C	E	0.00243314	3.93939e-07	0.000237228	0	0	0	1.31823e-06	3.46506e-06
Pontibacter	C	E	0.00247886	1.79788e-07	0.000160262	0	0	0	1.98496e-08	1.21744e-07
Spartobacteria_genera_incertae_sedis	C	E	0.00254757	3.50033e-07	0.000223617	0	0	0	4.62027e-07	1.46574e-06
Flavitalea	C	E	0.00274643	9.58703e-08	0.000117029	0	0	0	2.3518e-10	7.21219e-09
Saccharibacteria_genera_incertae_sedis	C	E	0.00417557	2.40807e-06	0.000586523	0.001389	6.60658e-07	0.000331828	0.00230113	0.00286086
Reyranella	C	E	0.00297829	5.44616e-07	0.000278931	2.05e-05	7.939e-10	1.15029e-05	9.53154e-07	2.65728e-06
Flavisolibacter	C	E	0.00327743	2.96428e-07	0.000205783	1.83333e-06	2.01667e-11	1.83333e-06	1.46952e-08	1.03997e-07
Chryseolinea	C	E	0.003367	7.97703e-07	0.000337576	0	0	0	1.73587e-06	4.20264e-06
Aeromicrobium	C	E	0.00359771	5.24539e-07	0.000273741	6.53333e-05	1.05579e-08	4.19481e-05	1.41682e-07	6.10042e-07
Adhaeribacter	C	E	0.00362814	5.88383e-07	0.000289922	4e-06	3.88e-11	2.54296e-06	1.80201e-07	7.05832e-07
Terrimonas	C	E	0.00367386	6.58135e-07	0.000306626	1.71667e-05	1.76817e-09	1.71667e-05	2.94295e-07	1.02556e-06
Phenylobacterium	C	E	0.00372486	8.21526e-07	0.00034258	1.55e-05	5.775e-10	9.81071e-06	7.71709e-07	2.21866e-06
Ensifer	C	E	0.00490114	5.3896e-07	0.000277478	0.000995167	4.17537e-07	0.000263798	6.73248e-07	1.99803e-06
Kribbella	C	E	0.00396714	3.83758e-06	0.000740423	1.6e-05	1.536e-09	1.6e-05	0.000465734	0.000669493
Mycobacterium	C	E	0.004654	9.64868e-07	0.000371266	0.000129833	5.80122e-08	9.83295e-05	2.99542e-07	1.02556e-06
Ilumatobacter	C	E	0.00454714	1.0245e-06	0.000382566	0	0	0	3.0098e-07	1.02556e-06
Steroidobacter	C	E	0.00482086	2.8157e-06	0.000634227	1.6e-05	1.536e-09	1.6e-05	2.36882e-05	4.11192e-05
Nitrospira	C	E	0.00517786	4.02117e-07	0.000239678	2.5e-06	3.75e-11	2.5e-06	5.75668e-10	9.72979e-09
Subdivision3_genera_incertae_sedis	C	E	0.00544914	1.3011e-07	0.000136335	0.000109833	3.90986e-08	8.07244e-05	3.06882e-12	2.82332e-10
Nocardioides	C	E	0.00559614	1.92306e-06	0.00052414	0.000108333	5.99147e-09	3.16003e-05	1.08882e-06	2.94622e-06
Microvirga	C	E	0.00571086	1.85141e-06	0.000514284	5.45e-05	8.9343e-09	3.85882e-05	6.7134e-07	1.99803e-06
Gp10	C	E	0.00608014	2.8541e-06	0.000638536	0	0	0	2.73169e-06	5.84454e-06
Devosia	C	E	0.00621514	3.34289e-06	0.000691054	8.45e-05	7.3147e-09	3.49159e-05	5.45233e-06	1.13637e-05
Solirubrobacter	C	E	0.00624829	2.66477e-06	0.000616994	5.41667e-05	7.03457e-09	3.42407e-05	1.64595e-06	4.13253e-06
Massilia	C	E	0.00786043	4.56004e-05	0.00255232	0.000264667	1.35153e-07	0.000150085	0.0194331	0.0220721
Gp3	C	E	0.00773414	1.35297e-06	0.000439638	2.16667e-06	2.81667e-11	2.16667e-06	5.13065e-09	5.24466e-08
Nitrososphaera	C	E	0.00790571	1.87552e-05	0.00163686	5.33333e-06	1.70667e-10	5.33333e-06	0.000995423	0.00132723
Gemmatimonas	C	E	0.008011	1.52421e-06	0.000466631	1.2e-05	8.64e-10	1.2e-05	6.74544e-09	6.20581e-08
Skermanella	C	E	0.00960671	1.10934e-05	0.00125888	5e-06	1.5e-10	5e-06	2.2228e-05	3.93264e-05
Gp16	C	E	0.0106953	3.13033e-06	0.000668723	2.25e-05	3.0375e-09	2.25e-05	1.4348e-08	1.03997e-07
Lysobacter	C	E	0.0126404	3.02747e-06	0.000657644	0.0008435	2.56682e-06	0.000654067	6.85643e-08	3.15396e-07
Gp7	C	E	0.0123979	3.46449e-06	0.000703511	8.66667e-06	2.47867e-10	6.42737e-06	5.06013e-09	5.24466e-08
Streptomyces	C	E	0.0137084	1.64545e-05	0.00153318	0.00014	1.93756e-08	5.68266e-05	5.55833e-06	1.13637e-05
Ohtaekwangia	C	E	0.0156837	3.75513e-06	0.000732426	1.08333e-05	7.04167e-10	1.08333e-05	6.34551e-10	9.72979e-09
Gp4	C	E	0.016366	5.86754e-05	0.0028952	6.5e-06	5.23e-11	2.9524e-06	0.000295507	0.000438494
Gaiella	C	E	0.0197991	3.74671e-05	0.00231353	5.41667e-05	4.06617e-09	2.60326e-05	7.81394e-06	1.49767e-05
Arthrobacter	C	E	0.0264934	3.54211e-05	0.00224948	0.0002775	2.25835e-07	0.000194008	3.77359e-07	1.23989e-06
Gp6	C	E	0.0466926	5.57205e-05	0.00282136	7.93333e-05	1.71183e-08	5.34139e-05	9.94245e-09	8.3155e-08
Sphingomonas	C	E	0.105812	0.000300491	0.00655189	0.00307683	5.44932e-06	0.000953006	1.86092e-08	1.21744e-07
